# Supplementary material for: Aggregation-Induced Emission-Fluorescent-Microsphere-Based Lateral Flow Immunoassay for Highly Sensitive Detection of Capsaicinoids
Source: Foods. 2025 Oct 24;14(21):3634. doi: 10.3390/foods14213634 (PMC12608905; doi:10.3390/foods14213634)
Supplement: Supplementary file 1 [file foods-14-03634-s001.zip]

Archive with 1 entries (1 files):
- foods-3894400-supplementary.pdf
